# Supplementary material for: Blockwise PPG Enhancement Based on Time-Variant Zero-Phase Harmonic Notch Filtering
Source: Sensors (Basel). 2017 Apr 14;17(4):860. doi: 10.3390/s17040860 (PMC5424737; doi:10.3390/s17040860)
Supplement: Supplementary file 1 [file sensors-17-00860-s001.zip]

Archive with 1 entries (1 files):
- sensors-17-00860-suppl.mp4
